# Supplementary material for: Inhibiting membrane rupture with NINJ1 antibodies limits tissue injury
Source: Nature. 2023 May 17;618(7967):1072–7. doi: 10.1038/s41586-023-06191-5 (PMC10307625; doi:10.1038/s41586-023-06191-5)
Supplement: Supplementary file 3 — A list of all antibodies used in this study. [file 41586_2023_6191_MOESM3_ESM.xlsx]

## Sheet: Sheet1
	Antibody Name	Source	Catalog #	Manufacturer	Lot#	RRID	Application	Dilution	Validated Species for primary antibodies	Website
	anti-NINJ1 clone 25 rbIgG2b	Rabbit	N/A	Genentech	PUR1CC88026	N/A	WB	0.2 ug/mL	Mouse, validated in this paper
	AC-15 anti-beta-actin HRP	Mouse	NB600-501H	Novus Biologicals	109M4849V-022020-H	AB_1216153	WB	0.1 ug/mL	Mouse, WB validated by manufacturer in NIH 3T3	https://www.novusbio.com/products/beta-actin-antibody-ac-15_nb600-501h
	HRP-anti-rabbit, F(ab')₂ fragment	Goat	111-035-047	Jackson Immunoresearch	134410	AB_2337940	WB	1:5000	Secondary antibody	https://www.jacksonimmuno.com/catalog/products/111-035-047
	HRP-anti-rabbit, Fc fragment	Goat	111-035-046	Jackson Immunoresearch	136962	AB_2337939	WB	1:5000	Secondary antibody	https://www.jacksonimmuno.com/catalog/products/111-035-046
	anti-NINJ1 clone 25 mIgG2a	Mouse	N/A	Genentech	PUR1CD85937	N/A	FC, in vivo	10 ug/mL (FC), 50 mg/kg (in vivo)	Mouse, validated in this paper
	anti-NINJ1 D1-575 mIgG2a	Mouse	N/A	Genentech	PUR1CK79967	N/A	FC, in vivo	10 ug/mL (FC), 50 mg/kg (in vivo)	Mouse, validated in this paper
	anti-FLAG M2	Mouse	F3165	MilliporeSigma	SLBQ7119V	AB_259529	FC	1:100	validated by manufacturer	https://www.sigmaaldrich.com/US/en/product/sigma/f3165
	anti-Ninjurin clone 50	Mouse	610777	BD Biosciences	2026319	AB_398098	FC	10 ug/mL	Mouse, validated by manufacturer "Human (QC Testing), Mouse, Rat, Dog (Tested in Development), Western blot (Routinely Tested), Immunofluorescence, Immunohistochemistry (Tested During Development)"	https://www.bdbiosciences.com/en-us/products/reagents/microscopy-imaging-reagents/immunofluorescence-reagents/purified-mouse-anti-ninjurin.610777
	F(ab')2-Goat anti-Mouse IgG (H+L) Secondary Antibody APC	Goat	17-4010-82	Thermo Fisher Scientific	2252027	AB_2573203	FC	1:300	Secondary antibody	https://www.thermofisher.com/antibody/product/Goat-anti-Mouse-IgG-H-L-Secondary-Antibody-Polyclonal/17-4010-82
	Mouse IgG2a Isotype Control	Mouse	02-6200	Thermo Fisher Scientific	WI329066	AB_2532943	cell assays	indicated in figure legend	Secondary antibody	https://www.thermofisher.com/antibody/product/Mouse-IgG2a-Isotype-Control/02-6200
	PE-Cy7-conjugated rat anti-mouse IgM	Rat	552867	BD Biosciences	not available	AB_394500	FC	1:50-100	Secondary antibody	https://www.bdbiosciences.com/en-us/products/reagents/flow-cytometry-reagents/research-reagents/single-color-antibodies-ruo/pe-cy-7-rat-anti-mouse-igm.552867
	anti-NINJ1 clone 80 rbIgG2b	Rabbit	N/A	Genentech	PUR603173	N/A	IF, IHC	2 ug/mL (IF), 5 ug/mL (IHC)	Mouse, validated in this paper
	AF488 anti-rabbit	Goat	A32731	Invitrogen	VC297825	AB_2633280	IF	1:200	Secondary antibody	https://www.thermofisher.com/antibody/product/Goat-anti-Rabbit-IgG-H-L-Highly-Cross-Adsorbed-Secondary-Antibody-Polyclonal/A32731
	cleaved caspase-3 (Asp175)	Rabbit	9661L	Cell Signaling Technology	37	AB_2341188	IHC	0.05 ug/mL	Mouse, validated by manufacturer by "Immunohistochemical analysis of paraffin-embedded mouse embryo"	https://www.cellsignal.com/products/primary-antibodies/cleaved-caspase-3-asp175-antibody/9661
	rabbit anti-mouse Ly6G	Rabbit	87048	Cell Signaling Technology	4	AB_2909808	IHC	1:100	Mouse, validated by manufacturer by "Immunohistochemical analysis of paraffin-embedded mouse spleen"	https://www.cellsignal.com/products/primary-antibodies/ly-6g-e6z1t-rabbit-mab/87048
	biotinylated anti-rabbit	Rabbit	BA-1000	Vector Laboratories	ZJ0418	AB_2313606	IHC	1:200	Secondary antibody	https://vectorlabs.com/products/antibodies/biotinylated-goat-anti-rabbit-igg
	anti-IL-18 (Clone 74) (mouse) mAb	Rat	D047-3	MBL International	062	AB_592016	ELISA	1:500	Mouse, validated by manufacturer, "antibody reacts with mouse IL-18 on Immunoprecipitation and ELISA"	https://www.mblintl.com/products/d047-3/
	anti-IL-18 (Mouse) mAb-Biotin	Rat	D048-6	MBL International	031	AB_592012	ELISA	1:2000	Mouse, validated by manufacturer, "antibody reacts with mouse IL-18 on ELISA"	https://www.mblintl.com/products/d048-6/
	anti-gp120 mIgG2a	Mouse	N/A	Genentech	PUR1CR07985	N/A	in vivo	50 mg/kg	Control antibody
	Rat Anti-CD11b, Clone: M1/70	Rat	553309	BD Biosciences	9275818	AB_394773	depletion	1:400	Mouse, validated by manufacturer with flow cytometry analysis in "BALB/c bone-marrow leukocytes"	https://www.bdbiosciences.com/en-us/products/reagents/flow-cytometry-reagents/research-reagents/single-color-antibodies-ruo/biotin-rat-anti-cd11b.553309
	Hamster Anti-Mouse CD11c, Clone: HL3	Hamster	553800	BD Biosciences	52274	AB_395059	depletion	1:400	Mouse, validated by manufacturer , "Flow cytometric analysis of CD11c expression on mouse splenocytes"	https://www.bdbiosciences.com/en-us/products/reagents/flow-cytometry-reagents/research-reagents/single-color-antibodies-ruo/biotin-hamster-anti-mouse-cd11c.553800
	Rat Anti-Mouse CD4, Clone: GK1.5	Rat	553728	BD Biosciences	281118	AB_395012	depletion	1:200	Mouse, validated by manufacturer , "Flow cytometry (Routinely Tested)"	https://www.bdbiosciences.com/en-nz/products/reagents/flow-cytometry-reagents/research-reagents/single-color-antibodies-ruo/biotin-rat-anti-mouse-cd4.553728
	Rat Anti-Mouse CD8b.2, 53-5.8	Rat	553039	BD Biosciences	1006111	AB_394575	depletion	1:200	Mouse, validated by manufacturer , "Flow cytometry (Routinely Tested)"	https://www.bdbiosciences.com/en-us/products/reagents/flow-cytometry-reagents/research-reagents/single-color-antibodies-ruo/biotin-rat-anti-mouse-cd8b-2.553039
	Rat Anti-Mouse CD49b, Clone: DX5	Rat	553856	BD Biosciences	216956	AB_395092	depletion	1:400	Mouse, validated by manufacturer with flow cytometry analysis in "Freshly isolated splenocytes from a C57BL/6 mouse"	https://www.bdbiosciences.com/en-us/products/reagents/flow-cytometry-reagents/research-reagents/single-color-antibodies-ruo/biotin-rat-anti-mouse-cd49b.553856
	Rat Anti-Mouse TER-119/Erythroid Cells	Rat	553672	BD Biosciences	63900	AB_394985	depletion	1:100	Mouse, validated by manufacturer , "Flow cytometry (Routinely Tested)"	https://www.bdbiosciences.com/en-us/products/reagents/flow-cytometry-reagents/research-reagents/single-color-antibodies-ruo/biotin-rat-anti-mouse-ter-119-erythroid-cells.553672
	Rat Anti-Mouse Ly-6G and Ly-6C, Clone: RB6-8C5	Rat	553125	BD Biosciences	56918	AB_394641	depletion	1:400	Mouse, validated by manufacturer , "Flow cytometry (Routinely Tested)"	https://www.bdbiosciences.com/en-us/products/reagents/cell-preparation-separation-reagents/biotin-rat-anti-mouse-ly-6g-and-ly-6c.553125
	anti-Ninj1 clone D1 Fab hIgG1	Human	N/A	Genentech	PUR1CH91362	N/A	IF	10 ug/mL	Mouse, validated in this paper
	eFluor™ 450-conjugated rat anti-mouse B220	Rat	48-0452-82	Thermo Fisher	2422190	AB_1548761	FC	01:50:00	Mouse, validated by manufacturer with "staining of B57BL/6 splenocytes"	https://www.thermofisher.com/antibody/product/CD45R-B220-Antibody-clone-RA3-6B2-Monoclonal/48-0452-82
	anti-mouse CD95/Fas (clone Jo2)	Hamster	554254	BD Biosciences	1356689	AB_395326	in vivo	0.5ug/g	Mouse, validated by manufacturer, "Expression of Fas on mouse thymocytes analyzed by flow cytometry."	https://www.bdbiosciences.com/en-us/products/reagents/flow-cytometry-reagents/research-reagents/single-color-antibodies-ruo/purified-na-le-hamster-anti-mouse-cd95.554254
							WB = Western Blot
							FC = Flow Cytometry
							IF = Immunofluorescence
							IHC = Immunohistochemistry
							ELISA = Enzyme-linked immunosorbent assay
							N/A = not applicable
