# Supplementary material for: Inhibiting membrane rupture with NINJ1 antibodies limits tissue injury
Source: Nature. 2023 May 17;618(7967):1072–7. doi: 10.1038/s41586-023-06191-5 (PMC10307625; doi:10.1038/s41586-023-06191-5)
Supplement: Supplementary file 4 — Source Data Fig. 4 [file 41586_2023_6191_MOESM4_ESM.xlsx]

## Sheet: Fig 4a
serum LDH (a.u.)					serum ALT (unit/L)					serum AST (unit/L)
wt	Tx-R26CreERT2 wt + TNFa/D-Gal	Tx-R26CreERT2 Ninj1 fl/fl + TNFa/D-Gal			wt	Tx-R26CreERT2 wt + TNFa/D-Gal	Tx-R26CreERT2 Ninj1 fl/fl + TNFa/D-Gal			wt	Tx-R26CreERT2 wt + TNFa/D-Gal	Tx-R26CreERT2 Ninj1 fl/fl + TNFa/D-Gal
0.124	0.602	0.237			38	14000	2920			70	9020	1350
0.105	0.611	0.184			38	14000	1420			94	10480	1280
0.102	0.627	0.175			38	17520	1690			72	12560	1300
0.096	0.627	0.221			38	10000	2130			88	8380	1980
0.089	0.64	0.162			38	11600	970			66	7220	1080
	0.617	0.147				18160	990				10720	740

## Sheet: Fig 4c
hepatocellular degeneration (score)					cell swelling (score)
wt	Tx-R26CreERT2 wt + TNFa/D-Gal	Tx-R26CreERT2 Ninj1 fl/fl + TNFa/D-Gal			wt	Tx-R26CreERT2 wt + TNFa/D-Gal	Tx-R26CreERT2 Ninj1 fl/fl + TNFa/D-Gal
0	4	2			0	1	3
0	4	4			0	1	3
0	4	3			0	2	2
	3	4				1	3
	1	2				1	2
	3	4				2	3
	2	3

## Sheet: Fig 4d
cleaved caspase-3 (score)
wt	Tx-R26CreERT2 wt + TNFa/D-Gal	Tx-R26CreERT2 Ninj1 fl/fl + TNFa/D-Gal
0	4	2
0	4	3
	4	3
	3	3
	1	2
	3	4
	2	3

## Sheet: Fig 4e
serum LDH (a.u.)					serum ALT (unit/L)					serum AST (unit/L)
non	isotype + TNFa/D-Gal	clone D1 + TNFa/D-Gal			non	isotype + TNFa/D-Gal	clone D1 + TNFa/D-Gal			non	isotype + TNFa/D-Gal	clone D1 + TNFa/D-Gal
0.068	0.815	0.524			38	4360	2730			48	3150	1880
0.097	0.429	0.26			54	2480	860			254	1390	686
0.087	0.79	0.3			38	4000	2030			94	3130	1550
0.075	0.702	0.191			38	2980	1030			112	2690	842
0.077	0.716	0.221			38	4280	1060			90	3590	948
	0.454	0.318				2840	1310				1760	1130
	0.527	0.124				1930	336				1420	372
	0.856	0.247				3060	2140				1960	1220
	0.653	0.31				2950	1460				2030	1220
	0.473	0.145				2330	810				1660	638

## Sheet: Fig 4f
serum IL-18 (pg/mL)					serum HMGB1 (ng/mL)
non	Tx-R26CreERT2 wt + TNFa/D-Gal	Tx-R26CreERT2 Ninj1 fl/fl + TNFa/D-Gal			non	Tx-R26CreERT2 wt + TNFa/D-Gal	Tx-R26CreERT2 Ninj1 fl/fl + TNFa/D-Gal
673.017	5516.74	3288.01			23.1407	1230.94	336.495
1390.55	9835.61	1427.75			22.0988	1419.07	117.887
773.309	11163.5	1680.73			24.9285	1812.16	189.98
876.431	8339.88	1956.23			25.1894	1812.16	165.143
644.543	6669.47	3834.26			23.9909	950.141	129.557
		1695.62				1319.17	119.553

## Sheet: Fig 4g
serum IL-18 (pg/mL)					serum HMGB1 (ng/mL)
non	isotype + TNFa/D-Gal	clone D1 + TNFa/D-Gal			non	isotype + TNFa/D-Gal	clone D1 + TNFa/D-Gal
192.846	608.876	394.539			14.8547	514.411	135.566
143.211	459.052	391.56			41.449	299.811	149.301
192.346	487.823	276.706			34.7066	565.739	99.4942
165.296	519.568	258.767			28.9462	369.565	81.7856
133.66	503.695	257.271			32.0056	346.03	105.708
	290.65	336.417				173.405	115.341
	400.496	230.331				374.953	41.7015
	568.183	277.204				326.697	76.9686
	461.036	396.029				339.369	197.76
	401.986	197.349				231.873	54.571

## Sheet: Fig 4h
serum LDH (a.u.)					serum ALT (unit/L)					serum AST (unit/L)
non	isotype + ConA	clone D1 + ConA			non	isotype + ConA	clone D1 + ConA			non	isotype + ConA	clone D1 + ConA
0.059	1.778	0.303			38	36320*	358			66	40000*	552
0.075	0.46	0.124			38	2980	90			174	2270	236
0.053	1.621	0.205			160	22880	268			116	12200	360
0.066	0.316	0.248			38	2170	460			92	1300	538
	0.953	0.185				9000	206				5160	370
	0.777	0.162				7640	140				4320	268
	1.456	0.28				13680	494				8080	592
	0.521	0.172				3160	86				1860	332
	0.451	0.196				2570	368				1820	474
	1.646	0.133				12400	46				8620	198
* sample excluded due to marked icterus

## Sheet: Fig 4i
serum IL-18 (pg/mL)					serum HMGB1 (ng/mL)
non	isotype + ConA	clone D1 + ConA			non	isotype + ConA	clone D1 + ConA
274.618	1393.29	651.307			105.13	803.694	454.366
470.166	679.035	364.964			146.704	819.762	285.633
460.393	1251.32	547.447			156.434	921.477	472.709
479.356	539.108	604.245			195.317	534.429	647.526
	723.649	672.277				774.056	544.211
	805.527	694.789				686.121	530.903
	923.448	661.641				756.47	576.154
	406.734	507.249				595.881	546.636
	961.724	1089.73				378.359	696.611
	982.835	335.553				720.933	443.983
