# Supplementary material for: Inhibiting membrane rupture with NINJ1 antibodies limits tissue injury
Source: Nature. 2023 May 17;618(7967):1072–7. doi: 10.1038/s41586-023-06191-5 (PMC10307625; doi:10.1038/s41586-023-06191-5)
Supplement: Supplementary file 5 — Source Data Extended Data Fig. 6 [file 41586_2023_6191_MOESM5_ESM.xlsx]

## Sheet: ext data fig 6a
Survival (0=alive, 1=dead)
Time (h)	Tx-R26CreERT2 wt + TNFa/D-Gal	Tx-R26CreERT2 Ninj1 fl/fl + TNFa/D-Gal
7		1
7		1
7.3		1
7.3		1
7.66		1
8		1
8		1
8.5		1
9		1
9.5		1
6	1
7	1
7.5	1
7.66	1
7.66	1
7.66	1
8	1
8.5	1
9.5	1
10	1

## Sheet: ext data fig 6c
hepatocellular degeneration (score)					cell swelling (score)
non	isotype + TNFa/D-Gal	clone D1 + TNFa/D-Gal			non	isotype + TNFa/D-Gal	clone D1 + TNFa/D-Gal
0	2.83	3			0	1	3
0	3	3.33			0	1	3
0	2.67	1.33			0	1	3
0	2.83	2.17			0	1	3
0	2.67	3			0	2	3
	1.83	3				1	1
	2.67	1.33				1	3
	3	1.83				2	1
	3	3				1	2
	2	1

## Sheet: ext data fig 6d
cleaved caspase-3 (score)
non	isotype + TNFa/D-Gal	clone D1 + TNFa/D-Gal
0	3.33	4
0	2.83	3.33
0	3.67	3
0	3.33	3.5
0	3	2.5
	3	3.33
	3.33	2.33
	3	3.83
	3.17	3.33
	2.83	3
