# Supplementary material for: Inhibiting membrane rupture with NINJ1 antibodies limits tissue injury
Source: Nature. 2023 May 17;618(7967):1072–7. doi: 10.1038/s41586-023-06191-5 (PMC10307625; doi:10.1038/s41586-023-06191-5)
Supplement: Supplementary file 6 — Source Data Extended Data Fig. 7 [file 41586_2023_6191_MOESM6_ESM.xlsx]

## Sheet: ext data fig 7a
serum LDH (a.u.)					serum ALT (unit/L)					serum AST (unit/L)
wt	Tx-R26CreERT2 wt + ConA	Tx-R26CreERT2 Ninj1 fl/fl + ConA			wt	Tx-R26CreERT2 wt + ConA	Tx-R26CreERT2 Ninj1 fl/fl + ConA			wt	Tx-R26CreERT2 wt + ConA	Tx-R26CreERT2 Ninj1 fl/fl + ConA
0.065	0.867	0.211			38	9360	1120			72	6920	836
0.061	0.972	0.127			38	11480	96			82	8220	324
0.061	1.209	0.289			38	13280	1880			98	10140	1460
0.059	0.628	0.342			38	3600	2640			110	3000	2050
	1.132	0.333				13360	1990				10500	1320
	0.72	0.232				5460	970				5140	825
	0.726	0.177				6840	428				4590	598
		0.348					2280					1920
		0.199					498					552

## Sheet: ext data fig 7b
serum LDH (a.u.)					serum ALT (unit/L)					serum AST (unit/L)
non	isotype + ConA	clone D1 + ConA			non	isotype + ConA	clone D1 + ConA			non	isotype + ConA	clone D1 + ConA
0.047	0.924	0.181			38	9640	1650			70	7520	1530
0.047	1.35	0.079			38	15760	348			44	12840	426
0.046	1.468	0.22			38	22960	1070			44	20000	1300
0.046	0.615	1.237			38	5960	14480			44	4200	13440
	0.634	0.09				6000	592				4000	580
	0.297	0.418				2210	4000				1450	7360
	1.364	0.115				17840	1150				15240	888
	0.578					6520					4570

## Sheet: ext data fig 7d
serum LDH (a.u.)					serum ALT (unit/L)					serum AST (unit/L)
non	isotype + IRI	clone D1 + IRI			non	isotype + IRI	clone D1 + IRI			non	isotype + IRI	clone D1 + IRI
0.058	1.177	0.468			29.5	46708.9	11890.6			150.8	20579.9	4702.8
0.067	1.156	1.003			72.5	38184.1	17727.6			164.2	30803.4	15147.2
0.068	1.209	0.522			55.4	12554.1	12552.8			206.5	10555.9	14491
0.053	1.371	0.459			53.2	40307.6	15805.8			122	5750.7	18056
0.068	1.004	0.521			50.3	30442.4	7868.3			196	22709.3	6432.9
0.06	1.027	0.66			33.7	40764.5	16819.2			149.5	27948.2	10702.4
	1.503	0.936				18856.4	14675.6				21269.9	14386
	1.131	1.458				55733.5	31452				21752.2	22000.6
	0.874					37700.1					22539.8

## Sheet: ext data fig 7e
serum LDH (a.u.)					serum ALT (unit/L)					serum AST (unit/L)
non	isotype + Jo2 anti-Fas	clone D1 + Jo2 anti-Fas			non	isotype + Jo2 anti-Fas	clone D1 + Jo2 anti-Fas			non	isotype + Jo2 anti-Fas	clone D1 + Jo2 anti-Fas
0.086	0.246	0.255			38	1530	1630			62	822	970
0.108	0.711	0.245			230	4980	1210			264	3490	433
0.129	0.19	0.213			250	1400	2280			304	389	1420
0.077	1.099	0.416			42	7600	3300			62	4640	1290
	1.211	0.193				7360	800				8380	265
	1.464	0.319				11760	1280				15600	1210
	0.393	0.271				2080	1240				1420	1086
	1.041					8400					4200

## Sheet: ext data file 7f
hepatocellular degeneration (score)
non	isotype + ConA	clone D1 + ConA
0	2	4
0	2	4
0	3	2
0	1	3
	2	1
	4	1
	4	3
	2	3

## Sheet: ext data file 7g
cleaved caspase-3 (score)
non	isotype + ConA	clone D1 + ConA
1.33	2.83	2.83
1.83	3	2.67
1.67	4	2.5
1	3.33	3.67
	2.83	3.67
	2.83	2.5
	3.17	4
	3.33	3.33

## Sheet: ext data file 7h
% confluent necrosis (substantial areas of liver death)
non	isotype + IRI	clone D1 + IRI
0	49.2	45.8
0	40.9	37.5
0	22.1	42.2
0	50.1	45.1
0	59.2	32.3
0	67.2	34.5
	38.4	61.9
	67.1	71.8
	41.2

## Sheet: ext data file 7i
Neutrophils (Ly6G+ per mm2)
non	isotype + IRI	clone D1 + IRI
9.4015	104.274	81.5166
8.43113	67.503	43.5727
9.33867	139.064	107.59
6.90085	111.66	102.776
8.75573	74.3544	86.1965
15.0352	116.552	66.337
	81.2775	84.4161
	202.278	43.8427
	136.691
